# Supplementary material for: Serrated lithium fluoride nanofibers-woven interlayer enables uniform lithium deposition for lithium-metal batteries
Source: Natl Sci Rev. 2022 Sep 1;9(11):nwac183. doi: 10.1093/nsr/nwac183 (PMC9647010; doi:10.1093/nsr/nwac183)
Supplement: nwac183_Supplemental_Files [file nwac183_supplemental_files.zip]

Archive with 3 entries (3 files):
- Movie_S1.mp4
- Movie_S2.mp4
- Supplementary_data.docx
